# Supplementary material for: Mucinous Histology, BRCA1/2 Mutations, and Elevated Tumor Mutational Burden in Colorectal Cancer
Source: J Oncol. 2020 Apr 25;2020:6421205. doi: 10.1155/2020/6421205 (PMC7196997; doi:10.1155/2020/6421205)
Supplement: Supplementary Materials — Anonymized individual patient data used to support the findings of this study are included within Supplementary Materials. [file 6421205.f1.xlsx]

## Sheet: Data
Tumor.Sample.Histology	Age.at.Diagnosis	Sex	Ethnic.origin	Family.Breast.History	Previous.Malignancy	Primary.Tumor.Site	Stage.At.Diagnosis	Metastases.Primary.Site	Surgery	Adjuvant.treatment	First.Line.treatment	Second.Line.treatment	KRAS.Mutation	BRAF.Mutation	PI3K.Mutation	MMR.Mutation	BRCA1	BRCA1.Mutation.Name	BRCA1.Clinical.Significance	BRCA2	BRCA2.Mutation.Name	BRCA2.Clinical.Significance	Mutation.type	Mut.NS
mucinous	76	Male	Soviet Union	0	0	Sigmoid	IV	Omentum	0	NONE	DEGRAMONT	AVASTIN	1	0	0	0	0			1	c.3417G>A	Benign	S
mucinous	48	Male	Arab	0	0	Rectum	II		1	FOLFOX						0	0			1	c.5640T>G	Likely benign	NS	c.5640T>G
mucinous	46	Male	NA	1	0	Sigmoid	IV	Peritoneum	0	NONE	XELOX,Cetuximab	FOLFOX	0	0	0	0	0			1	c.4061C>T	Likely benign	NS	c.4061C>T
mucinous	76	Female	Iraq	0	1	Right colon	II		1	NONE					0	0	0			0
mucinous	60	Female	Soviet Union	0	0	Rectum	IV	Liver	1	NONE	FOLFOX-VECTABIX	Vemurafenib,Dabrafenib	0	1	0	0	0			0
mucinous	62	Male	Maroco	0	1	Recto-Sigmoid	III	Pelvis	1	FOLFOX	AVASTIN		1	0	0	0	1	c.5215+20T>A	Benign				I
mucinous	68	Male	Turkey	1	0	Recto-Sigmoid	III		1	XELOX							1	c.4091A>T	NA	0			NA
mucinous	52	Male	Soviet Union	0	0	Sigmoid	II	Lung	1	FOLFOX	AVASTIN	5fu, Irinotecan, PARP inhibitors	1	0	1	0	1	c.134+111C>T	Benign	0			I
mucinous	70	Male	Poland	0	1	Hepatic flexure	III	Pelvis	1	FOLFOX	XELODA,AVASTIN	BRAF, EFGR inhibitors	0	1		0	0			0
mucinous	49	Female	Soviet Union	1	0	Sigmoid	IV	Omentum	0	NONE	FOLFOX	AVASTIN	1	0	0	0	1	c.2485T>A	Uncertain Significance	1	c.4068G>A	Benign	NA, S	c.4068G>A
mucinous	50	Female	Arab	0	0	Cecum	IV	Omentum, Ovary	1	NONE	FOLFOX		0	0	0	0	0			0
mucinous	69	Male	NA	0	0	Recto-Sigmoid	III	Lung	1	XELOX	CPT11 ERBITUX	DEGRAMONT AVASTIN	0	0	0	0	0			0
mucinous	60	Male	Arab	0	0	Rectum	III		1	XELOX			1	0	0	0	0			0
mucinous	72	Male	Ashkenazi	0	0	Cecum	III		0	XELOX	FOLFIRI AVASTIN		1	0	0	0	0			0
mucinous	34	Male	Mizrahi/Ashkenazi	0	0	Right colon		Brain	1	Oxaliplatin Fluorouracil	FOLFIRI AVASTIN		1	0	0	0	0			0
mucinous	68	Female	United States	1	0	Sigmoid	IV	Liver	0	NONE	FOLFOX AVASTIN		1	0	0	0	0			1	c.7544C>T	Benign	NS	c.7544C>T
mucinous	76	Male	Maroco	1	0	Right colon	III				DEGRAMONT	AVASTIN	1	0	0	0	0			0
mucinous	69	Male	United Kingdom	0	0	Cecum	II		1	XELOX			1	0	0	0	0			1	c.6853A>G	Benign	NS	c.6853A>G
mucinous	74	Female	Arab	0	0	Sigmoid	III		1	FOLFOX			0	0	0	0	0			1	c.122C>T	Likely benign	NS	c.122C>T
mucinous	65	Male	Egypt	0	0	Sigmoid	II	Liver	1	FOLFOX	AVASTIN		1	0	0	0	0			0
mucinous	63	Male	Ashkenazi	0	0	Sigmoid	IV	Omentum	1	XELOX	AVASTIN		1	0	0	0	0			0
mucinous	75	Female	Soviet Union	0	0	Cecum	IV	Omentum	0	NONE	FOLFIRI AVASTIN	ERBITUX	0	1	0	0	1	c.68_69delAG	Pathogenic	0			NS	c.68_69delAG
mucinous	22	Male	Soviet Union	0	0	Ascending colon	IV	Pelvis	1	NONE	FOLFOX AVASTIN	XELOX	0	0	0	0	0			0
mucinous	64	Male	Ashkenazi	1	0	Recto-Sigmoid	IV	Liver	1	NONE	FOLFOX AVASTIN		1	0	0	0	0			1	c.7480C>T	Pathogenic	NS	c.7480C>T
mucinous	31	Female	Tunis	0	0	Recto-Sigmoid	III	Vagina	1	NONE	xeloda	keytruda	1	1	0	1	0			1	c.8149G>T	Benign	NS	c.8149G>T
mucinous	53	Female	Soviet Union	0	0	Hepatic flexure, rectum	IV	Kidney	1	NONE	XELOX	Opdivo				1	0			1	c.1670T>C, c.1964C>G	Unknown, Benign	NS,NS	c.1670T>C, c.1964C>G
mucinous	51	Male	Iraq	0	0	Rectum	III	Liver	1	XELOX			1	0	0	0	0			1	c.9786A>G	Likely benign	S
mucinous	48	Female	Ashkenazi	0	0	Sigmoid	III		1	FOLFOX	FOLFOX ERBITUX		0	0	0	0	0			1	c.1889C>T, c.5199C>T		NS, S	c.1889C>T
mucinous	78	Female	Arab	0	1	Cecum	III	Liver	1	XELODA	ERBITX +CPT-11		0	1	1	1	0			0
mucinous	77	Female	Arab	1	0	Hepatic flexure	III		1	XELODA					1	1	0			0
adenocarcinoma	83	Male	Iraq	0	1	Right colon	IV	Liver	1	NONE	XELOX	ERBITUX+ folfox simplifide	0	0		0	1	c.5530+69C>T, c.4839C>G	Uncertain Significance	0			I, NA
adenocarcinoma	66	Female	Maroco	0	0	Recto-Sigmoid	IV	Liver	1	NONE	FOLFOX AVASTIN	FOLFIRI	1	0	0	0	0			0
adenocarcinoma	38	Female	Ashkenazi	1	0	Left colon	IV	Ovary	1	NONE		Vectibix	0	0	0	0	0			0
adenocarcinoma	69	Male	Romania	0	0	Cecum	IV	Omentum	1	NONE	XELOX + AVASTIN	XELODA AVASTIN	1	0	0	0	0			1	c.5455C>T	Benign	NS	c.5455C>T
adenocarcinoma	73	Female	Arab	0	0	Rectum	I		1	FOLFOX	FOLFOX ERBITUX		0	0	0	0	0			1	c.681+105T>G, c.8331+13_8331+14insA, c.8633-30A>G	Uncertain Significance	I, I, I
adenocarcinoma	75	Female	Ashkenazi	0	0	Ascending colon	III	Liver	1	XELODA	XELODA	ERBITUX+DABRAFENIB	0	1	0	0	0			0
adenocarcinoma	67	Female	Soviet Union	1	0		IV	Liver	1	NONE	AVASTIN+ XELODA		0	1	0	0	1	c.134+111C>T	Benign	0			I
adenocarcinoma	59	Female	Maroco	0	0	Sigmoid	IV	Liver	1	NONE	FOLFOX ERBITUX					0	1	c.2584A>G	Benign	0			NS	c.2584A>G
adenocarcinoma	50	Female	Poland	0	0	Sigmoid	0	Peritoneum	1	NONE	FOLFIRI+ PANITUMUMAB		0	0	0	0	0			0
adenocarcinoma	62	Male	Soviet Union	0	0	Right colon	III	Peritoneum	1	FOLFOX	FOLFIRI AVASTIN	Regorafenib	1	0	0		0			0
adenocarcinoma	55	Male	Soviet Union	0	0	Recto-Sigmoid	II	Lung	1		FOLFIRI AVASTIN		1	0	1	1	0			0
adenocarcinoma	61	Female	Iraq	0	1	Recto-Sigmoid	III	Liver	1	FOLFOX	FOLFIRI AVASTIN	XELOZ+ Vectibix		0		0	1	c.11C>T		1	c.681+168C>A, c.6938-9G>A	Uncertain Significance	NS, I, I	c.11C>T
adenocarcinoma	67	Female	Soviet Union	0	0	Recto-Sigmoid	III	Lung	1	FOLFOX	XELOX + AVASTIN	FOLFIRI+AVASTIN	1			0	1	c.134+111C>T	Benign	0			I
adenocarcinoma	65	Male	Soviet Union	0	0	Cecum	III		1	XELOX	FOLFOX AVASTIN		1	0	0	0	0			0
adenocarcinoma	71	Male	Algeria	0	0	Sigmoid	IV	Liver	1	NONE	FOLFOX AVASTIN		1	0	0	0	0			1	c.8850G>T, c.5199C>T, c.9256+8A>T	Benign, Uncertain Significance	NS, S, I	c.8850G>T
adenocarcinoma	54	Female	Arab	0	0	Cecum	II	Liver	1		FOLFOX		1	0	0	0	0			0
adenocarcinoma	45	Female	Arab	0	0	Sigmoid	III		1	FOLFOX			0	0	1	0	0			0
adenocarcinoma	44	Female	Arab	0	0	Sigmoid	IV	Liver	1	NONE	FOLFOX ERBITUX	FOLFIRI +ERBITUX	0			0	0			0
adenocarcinoma	58	Female	NA	0	0	Rectum	IV	Liver	1		FOLFOX AVASTIN		1	0	0	0	0			1	c.6853A>G	Benign	NS	c.6853A>G
adenocarcinoma	59	Male	Maroco	0	0	Rectum	IV	Lung	0	NONE			1	0	0	0	0			0
adenocarcinoma	81	Female	Ashkenazi	1	0	Ascending colon	III	Liver	1	FOLFOX	FOLFOX ERBITUX		0	0	0	0	0			0
adenocarcinoma	40	Female	Arab	0	0	Sigmoid	III	Ovary	1		XELOX ERBITUX		0	0	0	0	0			1	c.5312G>A	Benign	NS	c.5312G>A
adenocarcinoma	44	Male	Arab	0	0	Rectum	IV	Liver	1	NONE			1	0	0	0	0			0
adenocarcinoma	71	Male	Sephardic	0	0	Rectum	IV	Liver	1	NONE	FOLFOX ERBITUX		0	0	0	0	0			1	c.10110G>A	Benign	S
adenocarcinoma	67	Male	NA	0	0	Sigmoid	IV	Liver	0		FOLFOX ERBITUX	FOLFIRI+AVASTIN	0	0	0	0	0			0
adenocarcinoma	48	Female	Maroco	0	0	Colon	IV	Liver, Lungs	0	NONE	FOLFOX ERBITUX	FOLFOX + AVASTIN	0	0	0	0	0			1	c.4068G>A	Benign	S
adenocarcinoma	62	Male	Maroco	0	0	Rectum	I	Liver	1		XELOX VECTIBIX	FOLFOX VECTIBIX	0	0	0	0	0			0
adenocarcinoma	43	Female	NA	1	0		II	Liver	1		FOLFOX AVASTIN	FOLFIRI+ VECTIBIX	0	0		0	0			0
adenocarcinoma	54	Female	Soviet Union	0	0	Recto-Sigmoid	IV	Liver	1	XELOX	FOLFOX AVASTIN		1	0	0	0	1	c.6556_6557insA	Not available	1	c.6556_6557insA	Not available	I, I
adenocarcinoma	50	Male	Arab	0	0	Rectum	IV		0	NONE	FOLFOX VECTIBIX	FOLFIRI+AVASTIN	0			0	0			0
adenocarcinoma	51	Male	Maroco	1	0	Sigmoid	IV	Liver	1	NONE	FOLFOX ERBITUX	FOLFIRI +ERBITUX	0			0	0			0
adenocarcinoma	45	Female	Arab	0	0	Sigmoid	IV	Ovary	1	NONE	FOLFOX ERBITUX		0	0	0	0	0			1	c.8953+80G>A	Not available	I
adenocarcinoma	20	Male	Ashkenazi	0	0	Rectum	IV	Liver	1	NONE	XELOX + AVASTIN	FOLFIRINOX AVASTIN	1	0	0	0	0			0
adenocarcinoma	57	Female	Soviet Union	0	0	Rectum	IV	Liver	1	NONE	FOLFOX VECTIBIX	FOLFIRI+ VECTIBIX	0			0	1	c.442-12C>G		0			I
adenocarcinoma	61	Female	Ashkenazi	0	0	Transverse colon	IV	Liver			XELOX + AVASTIN	DEGRAMONT AVASTIN	0	1	0	0	0			1	c.5268A>G	Likely benign	S
adenocarcinoma	70	Female	Ashkenazi	0	1	Colon	IV		1	NONE	XELOX	Opdivo	0	0		1	1	c.4699G>A, c.4264G>A, c.1731A>G		0			NS, NA,S	c.4699G>A
adenocarcinoma	48	Male	Ashkenazi	1	0	Anus-Rectum	I	Brain	1	NONE	FOLFOX VECTIBIX	Veliparib	0	0	0		1	c.68_69delAG	Pathogenic	0			NS	c.68_69delAG
adenocarcinoma	86	Female	Maroco	0	0	Sigmoid, Cecum	III	Liver	1	NONE	Avastin		1	0	1	0	0			1	c.4584C>T	Likely benign	S
adenocarcinoma	77	Male	Maroco	1	0	Transverse colon	IV	Omentum		NONE	DEGRAMONT AVASTIN		1	0	0	0	1	c.699A>G, c.3588A>C	Likely benign, Not available	1	c.8850G>T,c.5199C>T	Conflicting, benign	S, S, NS, S	c.8850G>T
adenocarcinoma	67	Male	Arab	0	1	Hepatic flexure	III		1	XELOX	FOLFOX		1	0	1	0	0			1	c.8850G>T, c.5199C>T	Benign, Likely benign	NS,S	c.8850G>T
mucinus	60.2
adenocarcinoma	59.075

## Sheet: TMB
Tumor Mutational Burden
	Category	KRAS mutation	SIDE	BRCA status	Other mutations	TMB (Mutations/Megabase)	TMB stratification	Category
1	Mucinus BRCAmut	c.34G>C	left	BRCA2 c.7544C>T, benign	TP53 c.799C>T p.Arg267Trp 10%	9.39	Intermediate	Mucinus BRCAmut
2	Mucinus BRCAmut	KRAS c.35G>A	right	BRCA2 c.6853A>G Benign	PIK3CA c.1624G>A SMAD4 c.1571G>T	8.76	Intermediate	Mucinus BRCAmut
3	Mucinus BRCAmut	KRAS G12D	left	BRCA 2 A2717S VUS	BRAF R671Q KRAS G12D ERBB2 L755S TSC2 R458* APC R232*, S1465fs*9 ASXL1 S846fs*5 CYLD N722fs*13 FAM123B R626* FLCN H429fs*39 GATA3 P135fs*60 MLH1 E668fs*115	38	High	Mucinus BRCAmut
4	Mucinus BRCAmut	KRAS c.38G>A	left	BRCA1 IVS 3+111C>T	PIK3CA c.1633 SMAD4 c.344	280	High	Mucinus BRCAmut
5	Mucinus BRCA wt	c.35G>A	right	WT	SMAD4	4.95	Low	Mucinus BRCA wt
6	Mucinus BRCA wt	c.35G>T , pathogenic	left	WT	SMAD4 c.403C>T TP53 c.853G>A	7.59	Intermediate	Mucinus BRCA wt
7	Mucinus BRCA wt	G12D, G13D – subclonal	right	WT	KRAS G12D, G13D – subclonal⧺ APC T1556fs*3 BCOR E1348fs*11 CREBBP N705fs*21 FAM123B C635* SMAD4 E538* TP53 P152fs*14	1	Low	Mucinus BRCA wt
8	Mucinus BRCA wt	KRAS G12V	right	WT	MYC amplification – equivocal⧺ RICTOR amplification – equivocal⧺ GNAS R201H KDM5A amplification – equivocal⧺ TP53 splice site 919+1G>	7	Intermediate	Mucinus BRCA wt
9	Mucinus BRCA wt	KRAS WT	left	WT	TP53, ESR1	31	High	Mucinus BRCA wt
10	Adenoca BRCAmut	c.35G>A Pathogenic	left	BRCA2 c.6853A>G Benign	SMAD4	3.69	Low	Adenoca BRCAmut
11	Adenoca BRCAmut	c.35G>T Pathogenic	left	BRCA2 c.8850G>T, c.5199C>T , c.9256+8A>T Benign	TP53	6.13	Intermediate	Adenoca BRCAmut
12	Adenoca BRCA wt	c.38G>A Pathogenic	left	WT	NONE	4.07	Low	Adenoca BRCA wt
13	Adenoca BRCA wt	c.38G>A Pathogenic	right	WT	NONE	11.62	Intermediate	Adenoca BRCA wt
14	Adenoca BRCA wt	KRAS WT	NA	WT	TP53, MAPK, PRSS8	4	Low	Adenoca BRCA wt
